# Supplementary material for: Effects of graded levels of dietary protein supplementation on milk yield, body weight gain, blood biochemical parameters, and gut microbiota in lactating ewes
Source: Front Vet Sci. 2023 Aug 3;10:1223450. doi: 10.3389/fvets.2023.1223450 (PMC10435659; doi:10.3389/fvets.2023.1223450)
Supplement: Supplementary file 3 [file Table_2.XLSX]

## Sheet: Sheet1
Family	S_m1	S_m2	S_m3	S_m4	S_m5	S_m6	S_h1	S_h2	S_h3	S_h4	S_h5	S_h6	S_l1	S_l2	S_l3	S_l4	S_l5	S_l6
f__Ruminococcaceae	44.4729	25.4964	36.6771	37.066	42.1229	33.5083	42.9943	42.1501	40.1823	47.0188	42.7724	42.5283	35.3992	42.8808	28.3461	50.8649	23.7943	27.1409
f__Lachnospiraceae	19.3301	15.363	8.5603	16.1925	9.26052	13.1786	9.31145	13.3906	12.5869	8.72995	9.84322	16.2195	12.451	17.9956	16.2177	12.9159	17.0681	10.0303
f__Rikenellaceae	4.4206	3.81043	8.74053	6.24015	7.89306	12.17	11.8739	6.49082	13.0864	11.2633	9.05735	8.99001	11.2061	3.94536	17.5518	2.79306	5.40611	6.91557
f__Fibrobacteraceae	5.55123	4.6803	6.11892	7.37053	5.70421	3.57296	3.0154	1.75999	1.33523	3.04999	0.013892	2.20014	1.77254	0	0	1.94098	13.5134	13.182											f__Lachnospiraceae
f__Christensenellaceae	5.23428	4.4429	2.0627	3.92749	1.81115	2.9829	2.65864	3.92206	4.46724	3.09975	2.24846	4.03567	2.76804	4.71783	1.03962	2.85111	2.34573	4.27514									#DIV/0!	19.3301	15.363	8.5603	16.1925	9.26052	13.1786	13.6475
f__Prevotellaceae	2.26498	2.67371	5.49993	5.79799	3.6405	4.73593	2.06456	3.0145	0.962963	2.07089	1.56777	2.49862	5.49281	0.916281	3.46601	2.91147	3.86018	4.36092									#DIV/0!	9.31145	13.3906	12.5869	8.72995	9.84322	16.2195	11.6803
f__Spirochaetaceae	1.00089	7.91024	5.04479	0.878542	4.00228	3.95547	3.27909	3.37982	2.33428	1.62744	4.95733	1.70506	4.65188	0.011062	1.05416	1.72738	1.9699	1.5254									#DIV/0!	12.451	17.9956	16.2177	12.9159	17.0681	10.0303	14.4464
f__Clostridiaceae	4.20374	2.93537	1.50015	2.453	1.47668	1.93657	2.17003	2.6285	2.13105	1.39474	2.35563	2.70594	2.66499	2.99036	5.83788	4.29291	3.63801	3.63438
f__Bacteroidales_RF16_group	0.528247	6.4027	0.768278	0.440232	1.37884	2.1647	1.35104	2.39184	3.46819	5.13552	4.94741	1.78906	3.65019	0.132741	2.42639	0.592046	1.60332	6.45644
f__Bacteroidaceae	0.528247	1.55259	3.4081	2.77981	7.06485	2.25733	2.51594	1.30965	1.12251	2.73534	2.27029	1.08309	1.11917	1.09143	3.40967	1.36519	1.62368	1.47662
f__Clostridiales_vadinBB60_group	0.700623	3.36857	4.04712	2.57219	2.00455	2.64155	1.89393	0.829446	1.37512	1.71818	1.28398	1.36905	2.41766	3.61166	3.20611	1.80864	1.97545	1.84662
f__Firmicutes_unclassified	1.59957	1.33252	1.34358	2.63755	2.68942	1.73759	1.96994	2.06787	2.44444	1.34645	1.26414	2.93292	1.98071	2.39855	1.27045	1.43252	1.50519	2.37134
f__Bacteroidales_unclassified	0.771056	1.78305	2.04814	0.842016	0.571104	1.07206	1.23935	2.34129	1.96771	0.841529	2.63743	1.05986	0.484356	0.265482	2.4173	0.445776	0.27586	0.918264
f__p-251-o5	0.246515	0.38988	0.265803	0	0.168373	2.53178	0.541345	2.32521	1.55366	0.194649	2.88946	0	0.814131	0.025811	0	0	6.63544	3.33838
f__Muribaculaceae	1.5106	0.211402	2.75816	0.547887	0.721274	2.28649	0.052739	0.085013	0.136752	1.05081	0.551697	0.927597	1.15009	0.197268	1.31952	3.0856	2.3087	1.10999
f__Succinivibrionaceae	0.871145	7.77855	0.060079	1.28994	0.373151	0.914252	0.20475	0.172323	0.043685	0.892753	0.422703	0.200175	0.73787	3.01432	0.20538	0.455063	0.077759	1.78944
f__Erysipelotrichaceae	0.467082	0.684457	0.775561	0.66131	0.409556	0.52488	0.398641	1.80824	0.075973	0.57224	0.230204	0.464692	0.636877	1.64636	0.885133	1.4093	0.673912	0.538177
f__Campylobacteraceae	0.070433	1.13845	1.78415	0.201853	1.43345	0.138939	0.23267	0.082715	0.495726	0	0	0.012511	0.158704	0.108774	1.56852	1.08658	2.15689	1.07299
f__Bifidobacteriaceae	1.1121	0.509444	0.174774	0.196086	0.116041	1.28133	0.044983	0.057441	0.11396	0.070249	0.160746	3.42085	0.616266	0.143803	0.21992	0.378445	2.42349	0.586949
f__Acidaminococcaceae	0.400356	0.713914	0.569837	0.64593	0.507395	0.680972	0.879492	1.13503	0.738841	0.703957	0.676722	0.493289	0.645121	0.134585	0.532534	0.62455	0.683169	0.632358
f__Akkermansiaceae	0.522687	0.232195	0.154748	1.45334	0.684869	0.042882	1.14939	0.521563	0.611586	0.067322	0.980353	0.07864	0.206109	0.064527	1.64667	1.37447	0	0.277497
f__unclassified	0.318802	0.249523	0.318599	0.259526	0.455063	0.749584	0.26059	1.02704	0.77113	0.172696	0.956539	0.176941	0.768787	0.973433	0.727008	0.482924	0.457297	0.442314
f__Bradymonadales_unclassified	0.315095	0.039854	0	0	0	0.193828	0.392437	0.064334	0.036087	0	0	0.041107	0	5.58618	0	0.34594	0	0.035318
f__Oscillospiraceae	0.316948	0.365621	0.220288	0.186474	0.298066	0.247003	0.08221	0.654826	0.180437	0.197576	0.291725	0.443245	0.797642	0.525433	0.123591	0.336653	0.599856	0.279179
f__Gastranaerophilales_unclassified	0.066726	0.041587	0.597145	0.284517	0.277588	0.361927	0.907413	0.41817	0.670465	0.241482	0.708474	0.207324	0.232903	0.208329	0.03635	0.301827	0.035177	0.390178
f__F082	0.050044	0.421071	0.717303	0.003845	0	0.60893	0.414153	0.383705	1.38651	0.120009	0.125025	0.214473	1.3562	0	0	0	0	0
f__Family_XIII	0.177936	0.280714	0.25852	0.422931	0.21843	0.210981	0.457584	0.415872	0.267806	0.434668	0.486208	0.64342	0.18962	0.289449	0.189022	0.276288	0.248088	0.240498
f__Mollicutes_RF39_unclassified	0.063019	0.334431	0.382319	0.3345	0.093288	0.322476	0.276102	0.130965	0.062678	0.433205	0.148839	0.060767	0.041222	0.46275	0.8506	0.357549	0.642438	0.443996
f__Clostridiales_unclassified	0.292853	0.159418	0.329522	0.269138	0.245734	0.361927	0.200096	0.218275	0.334283	0.232701	0.414765	0.337796	0.100993	0.217548	0.883315	0.090548	0.066651	0.137908
f__Desulfovibrionaceae	0.044484	0.285912	0.340446	0.324888	0.327645	0.140654	0.406397	0.312478	0.212726	0.181478	0.390951	0.287752	0.276186	0.007374	0.101781	0.387732	0.120341	0.369997
f__Rhodospirillaceae	0	0.374285	1.72226	0.371025	0.343572	0	0.144255	0.009191	0.176638	0.136108	0.208375	0.041107	0.035039	0.081119	0.276263	0.23914	0.040731	0.136226
f__WCHB1-41_unclassified	0.018535	0.322301	0.061899	0	0.020478	0	0.527385	0.335455	0.947768	0.111228	0.500099	0.041107	1.17688	0	0	0	0	0.003364
f__Clostridiaceae_1	0.075993	0.041587	0.010923	0.053828	0	0.061751	0.003102	0.172323	0.013295	0.136108	0.029768	0.082215	0.185498	1.9948	0.041803	0.417915	0.309185	0.134544
f__Bacteroidetes_unclassified	0.22242	0.194074	0.16203	0.261448	0.004551	0.037736	0.031023	0.064334	0.049383	0.2488	0.091288	0.064342	0.719321	0.053465	0.245365	0.125374	0.10553	0.9704
f__Peptococcaceae	0.105649	0.117831	0.19298	0.3345	0.163823	0.17153	0.510323	0.151644	0.246914	0.294169	0.164715	0.173366	0.181376	0.223078	0.161759	0.148592	0.185141	0.085772
f__Clostridiales_Family_IV._Incertae_Sedis	0.140866	0.041587	0.123798	0.165327	0.134243	0.123501	0.367619	0	0.018993	0.19904	0.172653	0.387839	0.142215	1.24813	0	0.060365	0.186992	0.050454
f__Izimaplasmatales_unclassified	0.077847	0.109167	0.014565	0.578646	0.182025	0.555756	0.187687	0.068929	0.017094	0.487355	0.111133	0.130471	0.166948	0.105087	0	0.090548	0.616518	0.028591
f__Clostridiales_Family_XIV._Incertae_Sedis	0.263197	0.114365	0.180236	0.099965	0.125142	0.17496	0.102375	0.055143	0.047483	0.155134	0.168684	0.352094	0.107177	0.306042	0.434387	0.090548	0.425823	0.179953
f__Bacteroidales_UCG-001	0.431865	0.453994	0	0	0	0.102918	0.487056	0.133263	0.218424	0.544433	0.113118	0.028596	0.212292	0	0	0	0	0.435587
f__Rhodospirillales_unclassified	0	0.2166	0.101952	0.011534	0.222981	0	0.317982	0.034465	0.436847	0.033661	0.32943	0.025022	0.035039	0.007374	0.852417	0.011609	0.07961	0.247225
f__Victivallaceae	0	0.038122	0.143825	0.080741	0.054608	0.054889	1.06563	0.057441	0.465337	0.146353	0.285771	0.201962	0.053588	0	0.012723	0.009287	0.046285	0
f__Lactobacillaceae	0.287292	0.114365	0.076464	0.1115	0.091013	0.104633	0.006205	0.16543	0.119658	0.005854	0.196468	0.303837	0.193743	0.158552	0.149037	0.167166	0.24994	0.195089
f__Barnesiellaceae	0.022242	0.105701	0.018206	0.132646	0	0.080619	0.017062	0.013786	0.043685	0.087812	0.059536	0.048257	0.055649	0.049778	1.11051	0	0.688723	0.097545
f__p-2534-18B5_gut_group	0	0	0	0	0	0	0	1.05691	0	0.362955	1.00615	0	0	0	0	0	0	0
f__Saccharimonadaceae	0.176082	0	0.078284	0.04806	0.104664	0.08748	0.497914	0.036762	0.08547	0.355638	0.043659	0.021447	0.098932	0.374256	0.02181	0.120731	0.055542	0.208544
f__Paludibacteraceae	0	0.119563	0.083746	0	0.734926	0	0.421908	0	0	0.106838	0.363167	0.101875	0.004122	0	0.307161	0	0	0
f__Tannerellaceae	0.146426	0.077976	0.145645	0.107655	0.131968	0.154377	0.09617	0.16543	0.136752	0.007318	0.188529	0.178728	0.024733	0.003687	0.356234	0.083583	0.068502	0.003364
f__Atopobiaceae	0.018535	0.013862	0.375036	0.013457	0.914676	0	0.040329	0.08731	0.087369	0.033661	0.02183	0.025022	0.030916	0.005531	0.00727	0.065009	0.009257	0.016818
f__Peptostreptococcaceae	0.075993	0.09877	0.03095	0.084586	0.015927	0.042882	0.006205	0.043655	0	0.021953	0.033737	0.01966	0.039161	0.049778	0.03635	0.819577	0.270305	0.070636
f__Porphyromonadaceae	0.00556	0.154219	0.016385	0	0.009101	0.042882	0.048085	0.137858	0.132953	0.016099	0.438579	0.012511	0.175193	0.007374	0.138132	0	0.133301	0.147999
f__Anaeroplasmataceae	0.068579	0.034656	0.16021	0.282594	0.011377	0.036021	0.015511	0.059739	0.009497	0.105374	0.077396	0.021447	0.030916	0.101399	0	0.201992	0.094422	0.12109
f__Elusimicrobiaceae	0	0.110899	0.140184	0.330655	0.152446	0.085765	0.004653	0	0	0.136108	0.015876	0.028596	0.010305	0	0	0.023217	0.14441	0.201816
f__Eggerthellaceae	0.066726	0.171547	0.074643	0.096121	0.027304	0.034306	0.128744	0.04825	0.083571	0.073176	0.03969	0.076853	0.121604	0.033185	0.019993	0.0534	0.075908	0.080727
f__Chloroflexi_unclassified	0	0.412407	0	0	0.020478	0.150946	0.074454	0.071227	0.19943	0.046833	0	0.035746	0.059772	0	0	0	0	0.173226
f__Defluviitaleaceae	0	0.062381	0.103772	0.084586	0.03868	0.075473	0.083761	0.029869	0.032289	0.105374	0.035721	0.041107	0.115421	0.06084	0.096329	0.044113	0.055542	0.058863
f__Marinilabiliaceae	0	0	0	0	0	0	1.05787	0	0	0	0	0	0	0	0	0	0	0
f__Veillonellaceae	0.014828	0.090106	0.03277	0.00769	0.036405	0.003431	0	0.073524	0.026591	0.011708	0	0.007149	0.148399	0.219391	0	0	0.096273	0.008409
f__Enterobacteriaceae	0.024095	0.064114	0	0.009612	0.020478	0.034306	0	0.036762	0.011396	0.010245	0	0.016086	0.267942	0.003687	0.034533	0.037148	0.099976	0.075681
f__Bacillaceae	0.046337	0.03119	0.036411	0.028836	0	0.032591	0	0.018381	0.013295	0	0.087319	0.085789	0.051527	0.027654	0.030898	0.032504	0.029622	0.146317
f__vadinBE97	0.009267	0.01213	0.061899	0.021147	0.020478	0.013722	0.127193	0.011488	0.176638	0.035125	0.065489	0.050044	0.086566	0	0	0.004643	0	0
f__Hungateiclostridiaceae	0.068579	0	0	0	0.015927	0	0	0.436551	0	0	0.007938	0	0	0.073745	0.009088	0	0	0
f__Thermoactinomycetaceae	0.011121	0.032923	0.018206	0.042293	0.040956	0.061751	0	0.004595	0.009497	0	0.033737	0.05898	0.072138	0.044247	0.018175	0.032504	0.024068	0.037
f__Eubacteriaceae	0.011121	0.019061	0.003641	0.098043	0.116041	0.003431	0.040329	0.089608	0.003799	0.02488	0.005954	0.003575	0.080383	0.003687	0	0.006965	0.005554	0.005045
f__Pirellulaceae	0	0.01213	0	0.026914	0.081911	0.005146	0.128744	0.052846	0.051282	0.02488	0.06152	0.030384	0.043283	0	0	0	0	0
f__P3OB-42	0	0.14209	0	0	0	0	0	0.163132	0.150047	0.038052	0	0	0	0	0	0	0	0
f__Spirochaetes_unclassified	0	0.192341	0	0	0	0	0	0	0.009497	0	0	0	0.222598	0	0	0	0	0.053818
f__M2PB4-65_termite_group	0	0	0	0	0	0	0	0.013786	0.453941	0	0	0	0	0	0	0	0	0
f__Cytophagaceae	0.027802	0	0	0.011534	0.068259	0.022299	0.012409	0	0.041785	0	0.091288	0	0.030916	0	0	0	0	0.021863
f__Burkholderiaceae	0.009267	0.025992	0.023667	0.013457	0	0.010292	0	0.018381	0	0.027807	0.011907	0.023235	0.01855	0.016593	0.023628	0.01393	0.024068	0
f__Marinifilaceae	0	0	0.005462	0.017302	0	0	0	0.066631	0	0.017562	0.023814	0.010724	0.01855	0	0	0.025539	0.048137	0.011773
f__Pseudomonadaceae	0.009267	0.010397	0.020026	0.023069	0.013652	0.022299	0.007756	0.029869	0.009497	0.007318	0	0.012511	0.006183	0.009218	0	0.020896	0.009257	0.021863
f__Streptococcaceae	0.016681	0.01213	0	0.009612	0.004551	0.013722	0.004653	0.032167	0.017094	0	0.033737	0.030384	0.016489	0.014749	0.009088	0	0	0
f__Alphaproteobacteria_unclassified	0.014828	0	0.018206	0.017302	0	0.005146	0.003102	0	0.020893	0.052687	0	0	0.012367	0.014749	0.003635	0.016252	0.003703	0.023545
f__Clostridia_unclassified	0	0.019061	0	0.005767	0	0.008576	0	0.098798	0	0.033661	0	0	0.028855	0.003687	0	0	0.005554	0
f__Caulobacteraceae	0.016681	0.010397	0.012744	0.040371	0.009101	0.020584	0.012409	0	0	0.008781	0	0	0.010305	0.003687	0.005453	0.020896	0.007406	0.003364
f__EMP-G18_unclassified	0	0	0.018206	0.040371	0.009101	0.006861	0	0	0	0.030734	0.003969	0	0	0.003687	0.01454	0.018574	0.01296	0.015136
f__Rickettsiales_unclassified	0	0	0.020026	0	0.013652	0	0	0.006893	0.058879	0	0.025799	0.007149	0.024733	0.007374	0	0	0	0
f__Bacteroidetes_BD2-2	0	0	0	0	0	0	0	0.160835	0	0	0	0	0	0	0	0	0	0
f__Burkholderiales_unclassified	0	0	0	0	0.045506	0	0	0.032167	0.013295	0	0.069458	0	0	0	0	0	0	0
f__Mycoplasmataceae	0.029656	0	0.005462	0.005767	0	0	0	0.013786	0.015195	0	0.013892	0.005362	0	0.007374	0	0.018574	0.024068	0
f__Oligosphaeraceae	0	0	0	0	0	0	0	0.018381	0.075973	0	0.029768	0	0	0	0	0	0	0
f__Clostridiales_Family_XIII._Incertae_Sedis	0	0.003466	0.040052	0.011534	0	0.003431	0	0.009191	0.011396	0	0.009923	0	0.024733	0	0	0.004643	0	0.003364
f__Actinomycetaceae	0	0.097037	0	0	0	0	0.012409	0	0	0.007318	0	0	0	0	0	0	0	0
f__Bacilli_unclassified	0	0	0.018206	0	0.03868	0	0	0	0	0	0.011907	0	0	0	0	0	0	0.04709
f__Acetobacteraceae	0.007414	0.006931	0	0	0	0	0.004653	0.03906	0	0	0.013892	0	0	0	0.00727	0.027861	0	0.005045
f__Puniceicoccaceae	0	0	0.005462	0.003845	0	0.003431	0	0.006893	0.030389	0	0.003969	0.007149	0.008244	0	0.027263	0	0.003703	0.010091
f__Lineage_IV_unclassified	0	0	0	0	0	0	0.069801	0.034465	0	0	0	0	0	0	0	0	0	0
f__Solirubrobacteraceae	0.003707	0.015595	0.020026	0	0	0	0	0	0.009497	0.007318	0	0.005362	0	0.005531	0.009088	0	0.011108	0.011773
f__Anaplasmataceae	0	0.015595	0.034591	0.024991	0	0.005146	0	0.004595	0	0.002927	0	0	0.008244	0	0	0	0	0
f__Actinobacteria_unclassified	0	0.022526	0.023667	0	0	0.006861	0	0	0	0.002927	0	0.021447	0	0	0	0	0	0
f__Bacteroidales_BS11_gut_group	0	0	0	0	0	0	0	0.027572	0	0	0	0	0.049466	0	0	0	0	0
f__RsaHF231_unclassified	0.009267	0	0	0	0	0	0	0	0.005698	0	0.025799	0	0	0	0	0	0.011108	0.011773
f__Clostridiales_Family_XII._Incertae_Sedis	0	0.013862	0	0	0	0	0.012409	0.006893	0.009497	0.013172	0	0	0	0	0	0	0	0
f__Rhizobiales_unclassified	0	0	0	0	0	0	0.029472	0	0	0.020489	0	0	0	0	0	0	0	0
f__Sphingobacteriaceae	0	0	0.029129	0	0	0	0	0	0	0	0	0	0	0.02028	0	0	0	0
f__Tissierellia_unclassified	0	0	0	0	0	0	0.003102	0	0	0	0	0	0	0.046091	0	0	0	0
f__Helicobacteraceae	0.009267	0	0	0	0	0	0	0	0	0	0	0	0	0.012905	0	0	0.018514	0.008409
f__Coriobacteriaceae	0	0.029458	0	0	0	0	0	0	0	0	0	0	0	0	0	0	0.007406	0
f__Orbaceae	0	0	0	0	0	0	0.01396	0	0	0.019026	0	0	0	0	0	0	0	0
f__Acholeplasmataceae	0	0.005198	0	0	0	0.012007	0	0	0	0	0	0	0.006183	0.009218	0	0	0	0
f__Gracilibacteraceae	0	0.003466	0	0	0.006826	0	0	0	0.005698	0.002927	0	0.005362	0	0	0.00727	0	0	0
f__Clostridiales_Family_III._Incertae_Sedis	0	0	0	0	0	0	0.021716	0	0	0.005854	0	0	0	0	0	0	0	0
f__Synergistaceae	0	0	0	0	0	0	0	0	0.024691	0	0	0	0	0	0	0	0	0
f__Micrococcaceae	0	0	0	0	0	0	0	0	0	0.004391	0	0	0	0	0	0.011609	0.007406	0
f__Mollicutes_unclassified	0	0	0	0	0	0	0	0	0	0	0	0.023235	0	0	0	0	0	0
f__Saccharimonadales_unclassified	0	0.017328	0	0	0	0	0	0	0	0	0	0	0	0.005531	0	0	0	0
f__Neisseriaceae	0	0	0	0	0	0	0	0	0	0.021953	0	0	0	0	0	0	0	0
f__Flavobacteriaceae	0	0	0	0	0	0	0	0	0	0	0	0.012511	0	0	0	0	0	0.003364
f__Selenomonadaceae	0	0.003466	0	0.003845	0	0	0	0	0	0	0	0	0	0.005531	0	0	0	0
f__Coriobacteriales_unclassified	0	0	0	0	0	0.006861	0	0	0	0.005854	0	0	0	0	0	0	0	0
f__Staphylococcaceae	0	0	0	0	0	0	0.003102	0	0	0	0	0.008936	0	0	0	0	0	0
f__Deferribacteraceae	0	0	0	0	0	0	0	0	0	0	0.003969	0	0	0.003687	0	0	0	0
f__Chitinophagales_unclassified	0	0	0.003641	0	0	0	0	0	0.003799	0	0	0	0	0	0	0	0	0
f__DTU014_unclassified	0	0	0	0	0	0	0.006205	0	0	0	0	0	0	0	0	0	0	0
f__Kiloniellaceae	0	0	0	0	0	0	0	0	0	0	0.005954	0	0	0	0	0	0	0
f__Nitrospiraceae	0	0	0	0	0	0	0	0	0	0	0.005954	0	0	0	0	0	0	0
f__Acidobacteriales_unclassified	0	0	0	0	0	0	0	0	0.005698	0	0	0	0	0	0	0	0	0
f__Proteobacteria_unclassified	0	0	0	0	0	0	0	0	0.005698	0	0	0	0	0	0	0	0	0
f__Subgroup_6_unclassified	0	0	0	0	0	0	0	0	0	0	0	0	0	0	0	0	0	0.005045
f__Thermoanaerobacterales_unclassified	0	0	0	0	0	0	0.004653	0	0	0	0	0	0	0	0	0	0	0
f__Coxiellaceae	0	0	0	0	0	0	0	0.004595	0	0	0	0	0	0	0	0	0	0
f__Brevibacteriaceae	0	0	0	0	0.004551	0	0	0	0	0	0	0	0	0	0	0	0	0
f__Pasteurellaceae	0	0	0	0	0	0	0	0	0	0.004391	0	0	0	0	0	0	0	0
f__Methylococcaceae	0	0	0	0	0	0	0	0	0	0	0.003969	0	0	0	0	0	0	0
f__Gammaproteobacteria_unclassified	0	0	0	0.003845	0	0	0	0	0	0	0	0	0	0	0	0	0	0
f__Nitrosomonadaceae	0	0	0	0.003845	0	0	0	0	0	0	0	0	0	0	0	0	0	0
f__Lentisphaerae_unclassified	0	0	0	0	0	0	0	0	0.003799	0	0	0	0	0	0	0	0	0
f__Aminicenantales_unclassified	0.003707	0	0	0	0	0	0	0	0	0	0	0	0	0	0	0	0	0
f__Dysgonomonadaceae	0	0	0	0	0	0	0	0	0	0	0	0	0	0.003687	0	0	0	0
f__Gallionellaceae	0	0	0	0	0	0	0	0	0	0	0	0	0	0.003687	0	0	0	0
f__SAR324_clade(Marine_group_B)_unclassified	0	0	0	0	0	0	0	0	0	0	0	0	0	0.003687	0	0	0	0
f__Subgroup_2_unclassified	0	0	0.003641	0	0	0	0	0	0	0	0	0	0	0	0	0	0	0
f__Pedosphaeraceae	0	0	0	0	0	0	0	0	0	0	0	0.003575	0	0	0	0	0	0
f__Family_XI	0	0.003466	0	0	0	0	0	0	0	0	0	0	0	0	0	0	0	0
f__Hydrogenophilaceae	0	0	0	0	0	0.003431	0	0	0	0	0	0	0	0	0	0	0	0
f__Rhodobacteraceae	0	0	0	0	0	0.003431	0	0	0	0	0	0	0	0	0	0	0	0
f__Elusimicrobia_unclassified	0	0	0	0	0	0	0	0	0	0	0	0	0	0	0	0	0	0.003364
f__MBNT15_unclassified	0	0	0	0	0	0	0	0	0	0.002927	0	0	0	0	0	0	0	0
